# Supplementary material for: Structure of the recombinant RNA polymerase from African Swine Fever Virus
Source: Nat Commun. 2024 Feb 21;15:1606. doi: 10.1038/s41467-024-45842-7 (PMC10881513; doi:10.1038/s41467-024-45842-7)
Supplement: Supplementary file 8 — Source Data [file 41467_2024_45842_MOESM8_ESM.zip]

Archive with 2 entries (2 files):
- Source Data/Figure 1c source data.pptx
- Source Data/source data.xlsx
