# Supplementary material for: Structure of the recombinant RNA polymerase from African Swine Fever Virus
Source: Nat Commun. 2024 Feb 21;15:1606. doi: 10.1038/s41467-024-45842-7 (PMC10881513; doi:10.1038/s41467-024-45842-7)
Supplement: Supplementary file 8 — Source Data [file 41467_2024_45842_MOESM8_ESM.zip › Source Data/source data.xlsx]

## Sheet: Figure 1e
Figure 1e
Reaction Conditions															Sample 32P Beta Emission (Counts Per Minute (CPM))			Sample 32P Beta Emission (Bq)			[𝜶32P]UMP Incorporated (pmol)			Total UMP Incorporation (pmol h-1 μg-1)
Experiment Date	[𝜶32P]UTP Specific Activity (TBq/mmol)	Stock concentration of [𝜶32P]UTP on decay day 0 (MBq/mL)	Stock concentration of [𝜶32P]UTP on day of Measurement (MBq/mL)	Total [𝜶32P]UTP per Reaction (MBq)	Ratio cpm : Bq	Stock Concentration of [𝜶32P]UTP (μM)	volume of stock [𝜶32P]UTP added to reaction (μL)	Total Reaction Volume (μl)	Total UTP in reaction (μM)	RNAP per Reaction (100 nM) (μg)	Reaction Time (h)	RNAP	Additive in DMSO	Inhibitor Concentration (μM)	Replica			Replica			Replica			Replica			Mean Average	Standard Deviation
															1	2	3	1	2	3	1	2	3	1	2	3
20231114	111	370	290.2	0.05804	60	2.61441	0.2	50	6.01333	0	0.1667		N150 RNAP Storage Buffer		40857	31604	22088	680.95	526.733	368.133
20231114	111	370	290.2	0.05804	60	2.61441	0.2	50	6.01333	2.23	0.1667	ASFV	DMSO alone		402377	346125	413653	6706.28	5768.75	6894.22	0.0556848	0.0472385	0.0573779	86.1345	73.0696	88.7534	82.6525	8.40168
20231114	111	370	290.2	0.05804	60	2.61441	0.2	50	6.01333	2.23	0.1667	ASFV	𝜶-Amanitin	100	439477	401472	301454	7324.62	6691.2	5024.23	0.0612554	0.0555489	0.0405312	94.7511	85.9243	62.6945	81.1233	16.5588
20231114	111	370	290.2	0.05804	60	2.61441	0.2	50	6.01333	2.23	0.1667	ASFV	Rifampicin	100	401371	371108	340823	6689.52	6185.13	5680.38	0.0555337	0.0509897	0.0464424	85.9008	78.8721	71.8382	78.8704	7.03131
20231114	111	370	290.2	0.05804	60	2.61441	0.2	50	6.01333	2.23	0.1667	ASFV	Actinomycin D	100	50207	34710	47823	836.783	578.5	797.05	0.00280641	0.00047953	0.00244845	4.34101	0.741747	3.78731	2.95669	1.93807
20231114	111	370	290.2	0.05804	60	2.61441	0.2	50	6.01333	2.23	0.1667	ASFV	EDTA	50000	30956	11081	16971	515.933	184.683	282.85	-8.41341e-05	-0.00306837	-0.00218398	-0.130141	-4.74622	-3.37823	-2.75153	2.37099
20231114	111	370	290.2	0.05804	60	2.61441	0.2	50	6.01333	2.567	0.1667	S. Cerevisiae RNA Polymerase II	DMSO alone		131122	119857	133902	2185.37	1997.62	2231.7	0.0149558	0.0132644	0.0153732	20.0969	17.824	20.6578	19.5262	1.50061
20231114	111	370	290.2	0.05804	60	2.61441	0.2	50	6.01333	2.567	0.1667	S. Cerevisiae RNA Polymerase II	𝜶-Amanitin	100	25888	32510	22331	431.467	541.833	372.183	-0.000845095	0.000149199	-0.00137918	-1.1356	0.200487	-1.85328	-0.929463	1.04228
20231114	111	370	290.2	0.05804	60	2.61441	0.2	50	6.01333	2.567	0.1667	S. Cerevisiae RNA Polymerase II	Actinomycin D	100	28720	12122	17260	478.667	202.033	287.667	-0.00041987	-0.00291206	-0.00214059	-0.564201	-3.91309	-2.87642	-2.45124	1.71445
20231114	111	370	290.2	0.05804	60	2.61441	0.2	50	6.01333	2.567	0.1667	S. Cerevisiae RNA Polymerase II	EDTA	100	27321	27799	24963	455.35	463.317	416.05	-0.00062993	-0.000558158	-0.000983984	-0.84647	-0.750027	-1.32223	-0.972909	0.306341
20231114	111	370	290.2	0.05804	60	2.61441	0.2	50	6.01333	0	0.1667		E.coli RNAP Storage Buffer		31644	24247	16408	527.4	404.117	273.467
20231114	111	370	290.2	0.05804	60	2.61441	0.2	50	6.01333	2	0.1667	E. coli RNAP core	DMSO alone		497364	529300	548545	8289.4	8821.67	9142.42	0.0710607	0.0758559	0.0787455	122.559	130.829	135.813	129.734	6.69461
20231114	111	370	290.2	0.05804	60	2.61441	0.2	50	6.01333	2	0.1667	E. coli RNAP core	Rifampicin	100	38119	36128	47212	635.317	602.133	786.867	0.00210501	0.00180606	0.00347032	3.63052	3.11492	5.98528	4.24357	1.53024
20231114	111	370	290.2	0.05804	60	2.61441	0.2	50	6.01333	2	0.1667	E. coli RNAP core	Actinomycin D	100	28311	21835	21884	471.85	363.917	364.733	0.000632332	-0.00034004	-0.000332683	1.09059	-0.586469	-0.57378	-0.0232205	0.964607
20231114	111	370	290.2	0.05804	60	2.61441	0.2	50	6.01333	2	0.1667	E. coli RNAP core	EDTA	50000	10543	7626	6618	175.717	127.1	110.3	-0.00203554	-0.00247352	-0.00262487	-3.5107	-4.2661	-4.52714	-4.10131	0.527876
																		Activity Relative to Positive Control (%)
													RNAP Positive Control Relation	Sample	RNAP	Additive in DMSO	Inhibitor Concentration (μM)	Replica			Mean Average	Standard Deviation
																		1	2	3
													ASFV	Background		N150 RNAP Storage Buffer		10.5469	8.15829	5.70182	8.13566	2.4226
														Positive	ASFV	DMSO alone		103.87	89.3491	106.781	100	9.33807
														𝜶-Amanitin	ASFV	𝜶-Amanitin	100	113.447	103.636	77.8177	98.3004	18.4043
														Rifampicin	ASFV	Rifampicin	100	103.61	95.7982	87.9804	95.7963	7.81496
														Actinomycin D	ASFV	Actinomycin D	100	12.9605	8.96008	12.3451	11.4219	2.15408
														EDTA	ASFV	EDTA	50000	7.99102	2.86046	4.38091	5.07746	2.63525
													S. Cerevisiae RNA polymerase II	Background		N150 RNAP Storage Buffer		31.8465	24.6341	17.2168	24.5658	7.3151
														Positive	S. Cerevisiae RNA Polymerase II	DMSO alone		102.205	93.4239	104.371	100	5.79718
														𝜶-Amanitin	S. Cerevisiae RNA Polymerase II	𝜶-Amanitin	100	20.1787	25.3403	17.4062	20.9751	4.02657
														Actinomycin D	S. Cerevisiae RNA Polymerase II	Actinomycin D	100	22.3861	9.44863	13.4535	15.0961	6.62332
														EDTA	S. Cerevisiae RNA Polymerase II	EDTA	100	21.2957	21.6683	19.4577	20.8072	1.18346
													E. coli	Background		E.coli RNAP Storage Buffer		6.02663	4.61786	3.12492	4.5898	1.45106
														Positive	E. coli RNAP core	DMSO alone		94.7234	100.806	104.471	100	4.92343
														Rifampicin	E. coli RNAP core	Rifampicin	100	7.2598	6.88061	8.99157	7.71066	1.12539
														Actinomycin D	E. coli RNAP core	Actinomycin D	100	5.39186	4.1585	4.16783	4.57273	0.709402
														EDTA	E. coli RNAP core	EDTA	50000	2.00792	1.45238	1.2604	1.57357	0.388216

## Sheet: Supplementary Figure 1a
Supplementary Figure 1a
Reaction Conditions														Sample 32P Beta Emission (Counts Per Minute (CPM))				Sample 32P Beta Emission (Bq)				[𝜶32P]UMP Incorporated (pmol)				Total UMP Incorporation (pmol h-1 μg-1)
Experiment Date	[𝜶32P]UTP Specific Activity (TBq/mmol)	Stock concentration of [𝜶32P]UTP on decay day 0 (MBq/mL)	Stock concentration of [𝜶32P]UTP on day of Measurement (MBq/mL)	Total [𝜶32P]UTP per Reaction (MBq)	Ratio cpm : Bq	Stock Concentration of [𝜶32P]UTP (μM)	volume of stock [𝜶32P]UTP added to reaction (μL)	Total Reaction Volume (μl)	Total UTP in reaction (μM)	RNAP per Reaction (μg)	Reaction Time (h)	RNAP	Temperature (℃)	Replica				Replica				Replica				Replica				Mean Average	Standard Deviation
														1	2	3	4	1	2	3	4	1	2	3	4	1	2	3	4
20231026	111	370	370	0.074	60	3.33333	0.2	50	6.01333	1	0.1667	ASFV	10	77700	56805	72156	67320	1295	946.75	1202.6	1122	0.00827992	0.00514253	0.00744748	0.00672136	22.401	13.9129	20.1489	18.1844	18.6618	3.60429
	111	370	370	0.074	60	3.33333	0.2	50	6.01333	1	0.1667	ASFV	20	117619	157648	97203	109146	1960.32	2627.47	1620.05	1819.1	0.0142738	0.0202841	0.0112083	0.0130015	38.6171	54.8779	30.3236	35.1751	39.7484	10.6446
	111	370	370	0.074	60	3.33333	0.2	50	6.01333	1	0.1667	ASFV	30	200523	196944	200543	195225	3342.05	3282.4	3342.38	3253.75	0.0267218	0.0261844	0.0267248	0.0259263	72.2948	70.8409	72.3029	70.1426	71.3953	1.08158
	111	370	370	0.074	60	3.33333	0.2	50	6.01333	1	0.1667	ASFV	35	186769	217708	183495	217596	3112.82	3628.47	3058.25	3626.6	0.0246566	0.0293021	0.0241651	0.0292853	66.7075	79.2757	65.3776	79.2302	72.6478	7.64638
	111	370	370	0.074	60	3.33333	0.2	50	6.01333	1	0.1667	ASFV	40	182536	206163	198230	214376	3042.27	3436.05	3303.83	3572.93	0.0240211	0.0275687	0.0263775	0.0288018	64.988	74.5859	71.3633	77.9222	72.2148	5.51205
	111	370	370	0.074	60	3.33333	0.2	50	6.01333	1	0.1667	ASFV	50	59707	63874	57254	85972	995.117	1064.57	954.233	1432.87	0.00557827	0.00620394	0.00520995	0.00952196	15.0918	16.7845	14.0953	25.7613	17.9332	5.33546
	111	370	370	0.074	60	3.33333	0.2	50	6.01333	0	0.1667		0	26820	19565	21787	22051	447	326.083	363.117	367.517

## Sheet: Supplemetary Figure 1b
Supplemetary Figure 1b
Reaction Conditions															Sample 32P Beta Emission (Counts Per Minute (CPM))			Sample 32P Beta Emission (Bq)			[𝜶32P]UMP Incorporated (pmol)			Total UMP Incorporation (pmol h-1 μg-1)
Experiment Date	[𝜶32P]UTP Specific Activity (TBq/mmol)	Stock concentration of [𝜶32P]UTP on decay day 0 (MBq/mL)	Stock concentration of [𝜶32P]UTP on day of Measurement (MBq/mL)	Total [𝜶32P]UTP per Reaction (MBq)	Ratio cpm : Bq	Stock Concentration of [𝜶32P]UTP (μM)	volume of stock [𝜶32P]UTP added to reaction (μL)	Total Reaction Volume (μl)	Total UTP in reaction (μM)	RNAP per Reaction (μg)	Reaction Time (h)	RNAP	Buffer	pH	Replica			Replica			Replica			Replica			Mean Average	Standard Deviation
															1	2	3	1	2	3	1	2	3	1	2	3
20231107	111	370	204.71	0.0413	60	1.84424	0.2	50	6.01333	0	0.1667		MES	6	13081	16024	9748	218.017	267.067	162.467
	111	370	204.71	0.0413	60	1.84424	0.2	50	6.01333	1	0.1667	ASFV	MES	6	15559	10715	17892	259.317	178.583	298.2	0.000391592	-0.000335736	0.000741892	1.91486	-1.64173	3.6278	1.30031	2.68798
	111	370	204.71	0.0413	60	1.84424	0.2	50	6.01333	0	0.1667		HEPES	7	7660	5525	5261	127.667	92.0833	87.6833
	111	370	204.71	0.0413	60	1.84424	0.2	50	6.01333	1	0.1667	ASFV	HEPES	7	49633	61375	69997	827.217	1022.92	1166.62	0.00652918	0.00829224	0.00958684	31.9273	40.5485	46.879	39.785	7.50507
	111	370	204.71	0.0413	60	1.84424	0.2	50	6.01333	0	0.1667		HEPES	8	7220	10485	6049	120.333	174.75	100.817
	111	370	204.71	0.0413	60	1.84424	0.2	50	6.01333	1	0.1667	ASFV	HEPES	8	98326	93869	132778	1638.77	1564.48	2212.97	0.0135748	0.0129056	0.0187477	66.3798	63.1074	91.6753	73.7208	15.6349
	111	370	204.71	0.0413	60	1.84424	0.2	50	6.01333	0	0.1667		TRIS	9	13439	7800	10726	223.983	130	178.767
	111	370	204.71	0.0413	60	1.84424	0.2	50	6.01333	1	0.1667	ASFV	TRIS	9	92639	95987	92381	1543.98	1599.78	1539.68	0.0123099	0.0128126	0.0122712	60.1947	62.6529	60.0053	60.9509	1.47696

## Sheet: Supplementary Figure 1c
Supplementary Figure 1c
Reaction Conditions														Sample 32P Beta Emission (Counts Per Minute (CPM))			Sample 32P Beta Emission (Bq)			[𝜶32P]UMP Incorporated (pmol)			Total UMP Incorporation (pmol h-1 μg-1)
Experiment Date	[𝜶32P]UTP Specific Activity (TBq/mmol)	Stock concentration of [𝜶32P]UTP on decay day 0 (MBq/mL)	Stock concentration of [𝜶32P]UTP on day of Measurement (MBq/mL)	Total [𝜶32P]UTP per Reaction (MBq)	Ratio cpm : Bq	Stock Concentration of [𝜶32P]UTP (μM)	volume of stock [𝜶32P]UTP added to reaction (μL)	Total Reaction Volume (μl)	Total UTP in reaction (μM)	RNAP per Reaction (μg)	Reaction Time (h)	RNAP	KCl (mM)	Replica			Replica			Replica			Replica			Mean Average	Standard Deviation
														1	2	3	1	2	3	1	2	3	1	2	3
20231106	111	370	217.391	0.04336	60	1.95848	0.2	50	6.01333	1	0.1667	ASFV	0	137587	125108	132535	2293.12	2085.13	2208.92	0.0190798	0.0172061	0.0183212	87.8565	79.2286	84.3636	83.8162	4.33992
	111	370	217.391	0.04336	60	1.95848	0.2	50	6.01333	1	0.1667	ASFV	25	131295	115090	121058	2188.25	1918.17	2017.63	0.0179317	0.0154985	0.0163946	82.5699	71.3658	75.492	76.4759	5.66645
	111	370	217.391	0.04336	60	1.95848	0.2	50	6.01333	1	0.1667	ASFV	50	117022	112427	117463	1950.37	1873.78	1957.72	0.0161665	0.0154766	0.0162327	74.4418	71.2649	74.7467	73.4845	1.92827
	111	370	217.391	0.04336	60	1.95848	0.2	50	6.01333	1	0.1667	ASFV	75	114652	111591	124217	1910.87	1859.85	2070.28	0.0150505	0.0145908	0.0164866	69.3027	67.1863	75.9159	70.8016	4.55372
	111	370	217.391	0.04336	60	1.95848	0.2	50	6.01333	1	0.1667	ASFV	100	100341	97525	107022	1672.35	1625.42	1783.7	0.0123328	0.01191	0.0133359	56.7887	54.8417	61.4079	57.6794	3.3725
	111	370	217.391	0.04336	60	1.95848	0.2	50	6.01333	0	0.1667		0	9577	12068	9902	159.617	201.133	165.033
	111	370	217.391	0.04336	60	1.95848	0.2	50	6.01333	0	0.1667		25	14398	16369	4843	239.967	272.817	80.7167
	111	370	217.391	0.04336	60	1.95848	0.2	50	6.01333	0	0.1667		50	8784	10075	9200	146.4	167.917	153.333
	111	370	217.391	0.04336	60	1.95848	0.2	50	6.01333	0	0.1667		75	25306	14643	3299	421.767	244.05	54.9833
	111	370	217.391	0.04336	60	1.95848	0.2	50	6.01333	0	0.1667		100	28934	22552	3128	482.233	375.867	52.1333

## Sheet: Supplementary Figures 1d and 1e
Supplementary Figures 1d and 1e
Reaction Conditions															Sample 32P Beta Emission (Counts Per Minute (CPM))			Sample 32P Beta Emission (Bq)			[𝜶32P]UMP Incorporated (pmol)			Total UMP Incorporation (pmol h-1 μg-1)
Experiment Date	[𝜶32P]UTP Specific Activity (TBq/mmol)	Stock concentration of [𝜶32P]UTP on decay day 0 (MBq/mL)	Stock concentration of [𝜶32P]UTP on day of Measurement (MBq/mL)	Total [𝜶32P]UTP per Reaction (MBq)	Ratio cpm : Bq	Stock Concentration of [𝜶32P]UTP (μM)	volume of stock [𝜶32P]UTP added to reaction (μL)	Total Reaction Volume (μl)	Total UTP in reaction (μM)	RNAP per Reaction (μg)	Reaction Time (h)	RNAP	Metal Ion Added	Metal Ion Concentration Added (mM)	Replica			Replica			Replica			Replica			Mean Average	Standard Deviation
															1	2	3	1	2	3	1	2	3	1	2	3
20231102	111	370	263.251	0.05266	60	2.37163	0.2	50	6.01333	1.044	0.1667	ASFV	MgCl2	0.75	36941	22967	24209	615.683	382.783	403.483	0.00199434	-0.000103854	8.26326e-05	7.26395	-0.378264	0.300971	2.39555	4.22981
20231102	111	370	263.251	0.05266	60	2.37163	0.2	50	6.01333	1.044	0.1667	ASFV	MgCl2	2.5	127816	106509	120994	2130.27	1775.15	2016.57	0.0156392	0.01244	0.0146149	56.9624	45.3099	53.2316	51.8346	5.95055
20231102	111	370	263.251	0.05266	60	2.37163	0.2	50	6.01333	1.044	0.1667	ASFV	MgCl2	5	169921	144379	154764	2832.02	2406.32	2579.4	0.0219613	0.0181262	0.0196855	79.9892	66.0205	71.7	72.5699	7.02483
20231102	111	370	263.251	0.05266	60	2.37163	0.2	50	6.01333	1.044	0.1667	ASFV	MgCl2	7.5	180373	166779	183332	3006.22	2779.65	3055.53	0.0235307	0.0214895	0.023975	85.7052	78.2708	87.3235	83.7665	4.82769
20231102	111	370	263.251	0.05266	60	2.37163	0.2	50	6.01333	1.044	0.1667	ASFV	MgCl2	10	183893	160980	203013	3064.88	2683	3383.55	0.0240592	0.0206188	0.0269301	87.6303	75.0994	98.0868	86.9388	11.5093
20231102	111	370	263.251	0.05266	60	2.37163	0.2	50	6.01333	1.044	0.1667	ASFV	MnCl2	0.75	107162	62170	54594	1786.03	1036.17	909.9	0.012538	0.00578248	0.00464494	45.667	21.0614	16.9182	27.8822	15.5408
20231102	111	370	263.251	0.05266	60	2.37163	0.2	50	6.01333	1.044	0.1667	ASFV	MnCl2	2.5	63525	63786	68578	1058.75	1063.1	1142.97	0.00598594	0.00602513	0.00674464	21.8024	21.9452	24.5659	22.7712	1.5559
20231102	111	370	263.251	0.05266	60	2.37163	0.2	50	6.01333	1.044	0.1667	ASFV	MnCl2	5	73649	67111	73109	1227.48	1118.52	1218.48	0.00750606	0.00652437	0.00742497	27.3391	23.7636	27.0438	26.0488	1.9846
20231102	111	370	263.251	0.05266	60	2.37163	0.2	50	6.01333	1.044	0.1667	ASFV	MnCl2	7.5	55398	52264	48075	923.3	871.067	801.25	0.00476567	0.0042951	0.00366612	17.3579	15.6439	13.353	15.4516	2.00935
20231102	111	370	263.251	0.05266	60	2.37163	0.2	50	6.01333	1.044	0.1667	ASFV	MnCl2	10	35294	45217	49943	588.233	753.617	832.383	0.00174705	0.00323699	0.0039466	6.36323	11.79	14.3746	10.8426	4.08885
20231102	111	370	263.251	0.05266	60	2.37163	0.2	50	6.01333	0	0.1667		None	0	52584	12729	5663	876.4	212.15	94.3833

## Sheet: Supplementary Figure 1f
Supplementary Figure 1f
Reaction Conditions														Sample 32P Beta Emission (Counts Per Minute (CPM))			Sample 32P Beta Emission (Bq)			[𝜶32P]UMP Incorporated (pmol)			Total UMP Incorporation (pmol h-1 μg-1)
Experiment Date	[𝜶32P]UTP Specific Activity (TBq/mmol)	Stock concentration of [𝜶32P]UTP on decay day 0 (MBq/mL)	Stock concentration of [𝜶32P]UTP on day of Measurement (MBq/mL)	Total [𝜶32P]UTP per Reaction (MBq)	Ratio cpm : Bq	Stock Concentration of [𝜶32P]UTP (μM)	volume of stock [𝜶32P]UTP added to reaction (μL)	Total Reaction Volume (μl)	Total UTP in reaction (μM)	RNAP per Reaction (μg)	Reaction Time (h)	RNAP	DNA Template	Replica			Replica			Replica			Replica			Mean Average	Standard Deviation
														1	2	3	1	2	3	1	2	3	1	2	3
20231031	111	370	290.2	0.05804	60	2.61441	0.2	50	6.01333	0	0.1667		Activated Calf Thymus	17762	17815	12413	296.033	296.917	206.883
	111	370	290.2	0.05804	60	2.61441	0.2	50	6.01333	1	0.1667	ASFV	Activated Calf Thymus	131100	182371	175418	2185	3039.52	2923.63	0.0172828	0.0251137	0.0244752	59.6155	86.6274	84.4252	76.8893	15.0001
	111	370	290.2	0.05804	60	2.61441	0.2	50	6.01333	0	0.1667		Denatured Activated Calf Thymus	30062	26589	5343	501.033	443.15	89.05
	111	370	290.2	0.05804	60	2.61441	0.2	50	6.01333	1	0.1667	ASFV	Denatured Activated Calf Thymus	382484	483731	356381	6374.73	8062.18	5939.68	0.0543272	0.070235	0.0527084	187.397	242.27	181.813	203.827	33.4094
	111	370	290.2	0.05804	60	2.61441	0.2	50	6.01333	0	0.1667		M13mp18 ssDNA	25056	8737	9391	417.6	145.617	156.517
	111	370	290.2	0.05804	60	2.61441	0.2	50	6.01333	1	0.1667	ASFV	M13mp18 ssDNA	791484	715706	738293	13191.4	11928.4	12304.9	0.11668	0.106102	0.109445	402.478	365.991	377.52	381.996	18.6507
	111	370	290.2	0.05804	60	2.61441	0.2	50	6.01333	0	0.1667		M13mp18 RF I dsDNA	50623	18646	29587	843.717	310.767	493.117
	111	370	290.2	0.05804	60	2.61441	0.2	50	6.01333	1	0.1667	ASFV	M13mp18 RF I dsDNA	94548	63274	79110	1575.8	1054.57	1318.5	0.00924865	0.0058795	0.00743589	31.9024	20.2808	25.6494	25.9442	5.81639
